# Supplementary material for: Extended-Synaptotagmin 1 Enhances Liver Cancer Progression Mediated by the Unconventional Secretion of Cytosolic Proteins
Source: Molecules. 2023 May 11;28(10):4033. doi: 10.3390/molecules28104033 (PMC10221710; doi:10.3390/molecules28104033)
Supplement: Supplementary file 1 [file molecules-28-04033-s001.zip]

Archive with 1 entries (1 files):
- molecules-2395672-supplementary.pdf
